# Supplementary material for: Rapid and High Throughput Hydroponics Phenotyping Method for Evaluating Chickpea Resistance to Phytophthora Root Rot
Source: Plants (Basel). 2023 Dec 4;12(23):4069. doi: 10.3390/plants12234069 (PMC10708383; doi:10.3390/plants12234069)
Supplement: Supplementary file 1 [file plants-12-04069-s001.zip]

Archive with 1 entries (1 files):
- plants-2722115-supplementary.pdf
